# Supplementary material for: Mining Important Herb Combinations of Traditional Chinese Medicine against Hypertension Based on the Symptom-Herb Network Combined with Network Pharmacology
Source: Evid Based Complement Alternat Med. 2022 Mar 22;2022:5850899. doi: 10.1155/2022/5850899 (PMC8964163; doi:10.1155/2022/5850899)
Supplement: Supplementary Materials — Table S1. The 86 candidate active compounds screened from TCMSP database. Table S2. The full names and acronyms of targets in Table 6. [file 5850899.f1.zip]

Archive with 2 entries (2 files):
- 5850899.f1/Table S1. The 86 candidate active compounds screened from TCMSP database.docx
- 5850899.f1/Table S2. The full names and acronyms of targets in Table 6 (1).docx
